# Supplementary material for: Effects of boysenberry on postprandial energy metabolism in healthy adults: A randomized controlled crossover trial
Source: PLoS One. 2025 Aug 22;20(8):e0330683. doi: 10.1371/journal.pone.0330683 (PMC12373189; doi:10.1371/journal.pone.0330683)
Supplement: S1 Table — (XLSX) [file pone.0330683.s001.xlsx]

## Sheet: Sheet1
			Pre			Placebo			BoyJ
ID	Sex	Age	Heigh (cm)	Body weight (kg)	BMI (kg/m2)	Heigh (cm)	Body weight (kg)	BMI (kg/m2)	Heigh (cm)	Body weight (kg)	BMI (kg/m2)
1	Female	47	161.1	57	21.9626	161.1	56.82	21.8932	161.2	55.98	21.5428
2	Female	58	153.4	52	22.098	152.9	52.1	22.2855	153	52.5	22.4273
3	Male	21	168.8	60.66	21.2891	170	61.26	21.1972	170.2	62.66	21.6307
4	Male	20	164.6	52.16	19.2521	165.5	52.56	19.1893	164.2	51.68	19.168
5	Male	40	166.6	61.44	22.1361	166.9	59.58	21.3889	167	60.14	21.5641
6	Male	59	167.3	65	23.2232	167.1	64.04	22.935	167.2	64.84	23.1937
7	Female	21	160	54.4	21.25	159.8	57.5	22.5172	159.9	58.2	22.7628
8	Male	22	174.3	70.58	23.232	174.6	68.78	22.5618	173.5	69.4	23.0548
9	Male	23	171.3	67.8	23.1055	172.3	65.68	22.1239	173	64.86	21.6713
10	Male	21	173.2	64.62	21.5413	173.7	63.38	21.0064	173.4	63.58	21.1457
11	Male	28	182	71.95	21.7214	183.2	72.94	21.7328	183.2	69.8	20.7972
12	Male	32	160.4	52.7	20.4834	160.8	52.48	20.2965	161	52.4	20.2153
13	Female	47	159.9	54.68	21.3861	159.7	55.06	21.5887	159.9	55.68	21.7772
14	Male	21	169.4	69.4	24.1843	170.1	68.88	23.8059	169.8	68.88	23.8901
15	Male	59	168.7	61.65	21.6622	168.2	59.12	20.8969	168.7	59.66	20.963
16	Female	20	156.6	48.5	19.7769	158.6	48.66	19.3449	158.2	48.16	19.243
17	Male	35	187.4	70.5	20.0747	187.2	71.48	20.3973	187.5	69.8	19.8542
18	Female	26	166.8	56.5	20.3075	167	54.86	19.6708	166.2	55.02	19.9186
19	Female	56	160.8	64.05	24.7712	160.4	64.24	24.9688	161	63.8	24.6132
