# Supplementary material for: Effects of boysenberry on postprandial energy metabolism in healthy adults: A randomized controlled crossover trial
Source: PLoS One. 2025 Aug 22;20(8):e0330683. doi: 10.1371/journal.pone.0330683 (PMC12373189; doi:10.1371/journal.pone.0330683)
Supplement: S2 Table — (XLSX) [file pone.0330683.s002.xlsx]

## Sheet: Sheet2
ID	Group	EE (kcal/min)	Fat oxidation (mg/min)	Carbohydrate oxidation (mg/min)	VO2 (l/min)	RQ	Appetite (mm)	Cold sensation (mm)	Tscv (℃)	Tch (℃)	Tscv-ch (℃)	Thand (℃)
1	Boysen	0.667312	34.6091	90.6547	0.14	0.849849	38.125	4	34	32.6	1.4	33.85
2	Boysen	0.693779	16.1203	144.858	0.14	0.931481	56.625	4.4	35.1	33.7	1.4	35.15
3	Boysen	1.05906	41.167	178.935	0.22	0.886525	42	1.3	34.5	33.4	1.1	34.15
4	Boysen	0.862171	51.986	98.6003	0.18	0.826367	66.375	3.85	35.7	34.3	1.4	35.7
5	Boysen	0.907305	37.9535	146.451	0.19	0.878116	60.95	10	35.65	34.5	1.15	33.15
6	Boysen	0.561039	32.7327	66.9547	0.12	0.831785	87.875	9.95	35.15	33.9	1.25	33.7
7	Boysen	0.910348	7.04729	226.017	0.18	0.97694	24	10	35.25	34.2	1.05	34.45
8	Boysen	1.24119	83.658	119.477	0.26	0.806778	83.625	7.5	35.6	34.7	0.9	34.45
9	Boysen	1.09927	55.5785	152.989	0.23	0.853503	66.875	8.1	35.6	34.5	1.1	35.2
10	Boysen	1.04284	80.9098	73.32	0.22	0.779	78.725	10	35.65	34.7	0.95	35.35
11	Boysen	1.26849	89.8459	111.025	0.27	0.797389	82.5	9.78	35.3	34.6	0.7	30.05
12	Boysen	0.154631	5.68867	26.9463	0.03	0.89246	69.75	6	35.85	35	0.85	35.35
13	Boysen	0.874969	60.7058	79.8119	0.18	0.801352	39.625	7.61	36.1	34.6	1.5	35.1
14	Boysen	1.25895	85.8331	118.693	0.26	0.804646	81	9.95	35.15	34.5	0.65	34.95
15	Boysen	0.847904	0	253.527	0.17	1.03673	46.75	8.7	35.3	34.2	1.1	35.05
16	Boysen	0.581528	0	196.124	0.11	1.08286	73.75	6.5	35.5	34.1	1.4	35.2
17	Boysen	1.09052	11.8201	262.143	0.22	0.967778	51.425	4.3	35.65	34.6	1.05	35.9
18	Boysen	0.786904	47.4476	89.9925	0.16	0.826367	64.25	5.7	35.7	34.2	1.5	33.9
19	Boysen	0.822998	47.5657	99.3648	0.17	0.833305	66.15	9.97	36	34.9	1.1	35.05
1	Placebo	0.755772	22.5917	144.983	0.15	0.91223	8	3.4	35	33.7	1.3	35.2
2	Placebo	0.70931	36.8887	96.1018	0.15	0.849449	67.125	9.65	35	33.6	1.4	34.9
3	Placebo	1.0809	70.0169	111.275	0.23	0.813994	72.825	9.93	34.95	33.9	1.05	33.7
4	Placebo	0.693521	48.7973	61.5268	0.15	0.798667	72.625	3.5	35.75	34.6	1.15	35.5
5	Placebo	1.06219	58.4675	135.691	0.22	0.840963	88.5	10	35.7	35	0.7	35.1
6	Placebo	0.995219	38.6853	168.148	0.2	0.886525	86.25	10	35.15	33.6	1.55	31.4
7	Placebo	0.987296	78.9925	63.3205	0.21	0.772445	70.3	10	35.15	34.4	0.75	34.15
8	Placebo	1.21812	95.8547	82.2161	0.26	0.776009	74.6	8.7	35.45	34.3	1.15	35.8
9	Placebo	1.14557	17.7408	261.808	0.23	0.954102	62.125	7.3	35.65	35	0.65	35.05
10	Placebo	0.975146	0	295.89	0.19	1.04202	81.25	9.5	35.65	34.9	0.75	34.45
11	Placebo	1.24927	35.4745	244.413	0.25	0.916542	82	9.3	35.4	34.9	0.5	34.3
12	Placebo	0.849133	34.387	139.949	0.17	0.881903	64.65	4.58	36	35.2	0.8	34.85
13	Placebo	0.672651	37.5496	84.5932	0.14	0.838792	81	9.2	35.6	33.7	1.9	34.85
14	Placebo	1.08848	71.2217	110.239	0.23	0.81219	86.375	9.9	35.5	34.5	1	34.85
15	Placebo	1.02415	47.3357	153.86	0.21	0.865707	62.25	8.4	35.45	34.3	1.15	35.25
16	Placebo	0.773095	31.2084	127.67	0.16	0.882268	70.5	10	35.3	34.2	1.1	34.45
17	Placebo	0.519362	0	221.666	0.1	1.19459	77.625	8.5	35.15	34.3	0.85	34.9
18	Placebo	0.856711	59.9272	76.9024	0.18	0.799792	40.75	5.12	36.45	35.3	1.15	35.25
19	Placebo	0.802321	44.4896	101.662	0.17	0.839829	62.125	7.2	34.95	33.7	1.25	34.95
