# Supplementary material for: Effects of boysenberry on postprandial energy metabolism in healthy adults: A randomized controlled crossover trial
Source: PLoS One. 2025 Aug 22;20(8):e0330683. doi: 10.1371/journal.pone.0330683 (PMC12373189; doi:10.1371/journal.pone.0330683)
Supplement: S3 Table — (XLSX) [file pone.0330683.s003.xlsx]

## Sheet: Sheet2
ID	Group	DIT (%)
1	Boysen	15.552
2	Boysen	4.80934
3	Boysen	3.79974
4	Boysen	11.4036
5	Boysen	12.482
6	Boysen	23.1862
7	Boysen	1.51271
8	Boysen	7.67367
9	Boysen	3.28671
10	Boysen	9.62388
11	Boysen	2.55177
12	Boysen	28.3376
13	Boysen	5.38163
14	Boysen	7.88467
15	Boysen	4.90913
16	Boysen	4.32426
17	Boysen	3.43768
18	Boysen	10.0767
19	Boysen	6.23949
1	Placebo	5.44274
2	Placebo	1.25273
3	Placebo	6.34584
4	Placebo	21.3867
5	Placebo	6.04972
6	Placebo	4.48435
7	Placebo	5.80493
8	Placebo	3.16025
9	Placebo	2.09072
10	Placebo	1.79648
11	Placebo	2.59338
12	Placebo	10.1736
13	Placebo	16.3453
14	Placebo	5.54426
15	Placebo	5.45739
16	Placebo	0.362327
17	Placebo	20.964
18	Placebo	2.91812
19	Placebo	5.031
