# Supplementary material for: Effects of boysenberry on postprandial energy metabolism in healthy adults: A randomized controlled crossover trial
Source: PLoS One. 2025 Aug 22;20(8):e0330683. doi: 10.1371/journal.pone.0330683 (PMC12373189; doi:10.1371/journal.pone.0330683)
Supplement: S4 Table — (XLSX) [file pone.0330683.s004.xlsx]

## Sheet: S4
ID	Group	Time	ΔEE (kcal/min)	Δcarbohydrate oxidation (mg/min)	Δfat oxidation (mg/min)	ΔVO2 (l/min)	RQ	Δappetite (mm)	Δcold sensation (mm)	ΔThand (℃)	ΔTscv-ch (℃)
1	BoyJ	0min	0	0	0	0	0	0	0	0	0
2	BoyJ	0min	0	0	0	0	0	0	0	0	0
3	BoyJ	0min	0	0	0	0	0	0	0	0	0
4	BoyJ	0min	0	0	0	0	0	0	0	0	0
5	BoyJ	0min	0	0	0	0	0	0	0	0	0
6	BoyJ	0min	0	0	0	0	0	0	0	0	0
7	BoyJ	0min	0	0	0	0	0	0	0	0	0
8	BoyJ	0min	0	0	0	0	0	0	0	0	0
9	BoyJ	0min	0	0	0	0	0	0	0	0	0
10	BoyJ	0min	0	0	0	0	0	0	0	0	0
11	BoyJ	0min	0	0	0	0	0	0	0	0	0
12	BoyJ	0min	0	0	0	0	0	0	0	0	0
13	BoyJ	0min	0	0	0	0	0	0	0	0	0
14	BoyJ	0min	0	0	0	0	0	0	0	0	0
15	BoyJ	0min	0	0	0	0	0	0	0	0	0
16	BoyJ	0min	0	0	0	0	0	0	0	0	0
17	BoyJ	0min	0	0	0	0	0	0	0	0	0
18	BoyJ	0min	0	0	0	0	0	0	0	0	0
19	BoyJ	0min	0	0	0	0	0	0	0	0	0
1	BoyJ	30min	0.223289	20.1366	15.5826	0.04	-0.0125439	-19.425	0.1	0.85	-0.05
2	BoyJ	30min	0.358551	102.753	-2.61409	0.01	-0.0287737	-22.875	0.15	-0.6	-0.15
3	BoyJ	30min	0.402657	65.1339	16.7887	-0.12	-0.00215873	-10.25	0.55	0.15	0.1
4	BoyJ	30min	-0.436848	-81.7244	-13.8738	0.05	0.0409455	-4	-0.6	-0.3	-0.4
5	BoyJ	30min	0.0674076	-5.83437	9.37966	0.07	0.0398085	9.625	0	-0.25	-0.05
6	BoyJ	30min	0.109389	15.9767	5.23527	0.08	0.019399	-12.125	0.05	0.15	-0.1
7	BoyJ	30min	0.197112	16.5955	14.219	0.03	-0.0142264	-3.5	0	-0.7	-0.5
8	BoyJ	30min	0.195013	-1.59694	21.1381	0.03	0.02944	-10.625	-0.95	-0.55	-0.35
9	BoyJ	30min	0.0361149	-50.3101	23.5433	-0.09	-0.0344943	-23.4	-2.28	-0.9	-0.35
10	BoyJ	30min	0.170571	16.9184	11.3008	0.01	-0.0101053	-36.6	0	-0.55	0.15
11	BoyJ	30min	0.0394253	-10.3961	8.22679	0.02	0.00498969	-37.375	-0.12	2.1	0.1
12	BoyJ	30min	-0.559859	-95.5564	-21.3836	0.15	0.0844796	-28.375	-0.6	-0.8	0
13	BoyJ	30min	0.250343	70.1486	-1.1996	0.04	-0.00138718	-21.275	-2.86	-2.45	-0.05
14	BoyJ	30min	0.146239	23.3435	6.21991	0.04	-0.0147408	-52.6	0.05	-0.25	0.1
15	BoyJ	30min	0.147867	51.9398	-4.83176	0.05	0.0674535	1.875	-2.3	0	0.1
16	BoyJ	30min	0.763925	201.108	1.42217	-0.01	0.14099	-12.25	-1.7	-0.35	-0.05
17	BoyJ	30min	0.256792	138.28	0	0.01	-0.0598518	-0.4	0.9	0.15	0.1
18	BoyJ	30min	-0.0564938	39.9132	0	0.04	0.0403627	-11.75	-0.5	-0.9	-0.65
19	BoyJ	30min	0.206871	60.2226	-1.87643	0.04	-0.00403018	-37.9	-1.22	-0.3	0
1	BoyJ	60min	0.325608	62.3781	9.76629	0.06	0.020169	-23.55	1.5	0	-0.15
2	BoyJ	60min	0.230287	89.6492	-10.9623	0.02	-0.025626	-3.625	0.35	-0.75	-0.3
3	BoyJ	60min	0.577052	116.488	14.977	0	0.0926542	-11	5.9	0.2	0.05
4	BoyJ	60min	0.193538	-30.2078	32.2116	0.05	0.0305094	-0.875	0.75	-0.7	-0.5
5	BoyJ	60min	0.280655	130.388	-21.6531	0.04	0.0519397	9.25	0	-0.1	-0.1
6	BoyJ	60min	0.197259	114.882	-24.339	0.11	0.0460763	-31.075	-0.07	-0.55	-0.1
7	BoyJ	60min	0.153353	49.3497	-3.23818	0.01	-0.0183334	-3.875	-0.2	-0.65	-0.55
8	BoyJ	60min	0.126582	46.3497	-4.87662	0.01	0.113428	-2.875	-0.9	-1.5	-0.2
9	BoyJ	60min	0.0753788	-69.6041	35.2452	0.04	-0.0481115	-29.075	-4.9	0.1	-0.2
10	BoyJ	60min	0.120802	69.065	-14.3994	0.05	0.0907893	-32.1	0	-1.2	0
11	BoyJ	60min	0.0900573	1.08037	9.04819	0.03	0.0726293	-21.175	-1.28	3.45	0.05
12	BoyJ	60min	0.0282125	93.1008	-33.571	0.19	0.10754	-36.625	0.3	-1.4	-0.2
13	BoyJ	60min	0.24445	58.8015	2.63386	0.03	0.0372685	-17.125	-4.61	-3.1	0.2
14	BoyJ	60min	0.0146128	-11.0106	5.85819	0.03	0.0268975	-38.65	-3.07	-1.05	-0.15
15	BoyJ	60min	0.0704804	141.387	-48.0759	0.03	0.0969302	2	-3.4	-0.7	0
16	BoyJ	60min	0.94937	268.926	-5.68867	0.04	0.0953619	-15	-1.6	-2.35	-0.15
17	BoyJ	60min	0.198479	142.526	0	0.02	-0.0855103	1.175	1	-1.15	0.25
18	BoyJ	60min	0.222843	136.848	0	0.05	0.0515295	-17.375	-1.4	-1.8	-0.45
19	BoyJ	60min	0.233637	74.5359	-4.67853	0.02	0.063862	-44.7	-3.17	-0.55	0.1
1	BoyJ	90min	0.351677	70.1846	9.44449	0.07	0.0242953	-17.125	1.2	-0.35	0.15
2	BoyJ	90min	0.0598932	31.7155	-6.14755	0.03	0.0418447	-8.5	-2.1	-0.45	-0.2
3	BoyJ	90min	0.607757	138.17	9.69737	0.06	0.148271	-6	6.5	0.25	0.25
4	BoyJ	90min	0.142836	-10.9382	19.3162	0.03	0.027699	-20.625	0.45	-0.9	-0.25
5	BoyJ	90min	0.192254	83.5089	-12.5528	0.01	0.0255147	9.3	0	0.45	0
6	BoyJ	90min	-0.010576	106.304	-42.8324	0.12	0.0620637	-32.75	0	-1.85	-0.05
7	BoyJ	90min	0.0611776	47.0231	-12.0201	-0.06	-0.0137295	-2.375	0	-0.45	-0.25
8	BoyJ	90min	0.413647	115.551	-1.8419	0.04	0.0397542	-2.75	-0.2	-1.2	-0.15
9	BoyJ	90min	0.138385	-54.1167	35.794	0.03	-0.0271357	-30.85	-4.35	-0.3	0
10	BoyJ	90min	0.0947507	64.9693	-15.5321	0.04	0.0611227	-27.975	-2.3	-1.15	0
11	BoyJ	90min	0.126676	56.2893	-8.76763	-0.01	0.0934004	-16.1	-1.38	2.05	0.1
12	BoyJ	90min	0.328623	233.746	-41.167	0.09	0.0401164	-29.25	-1.9	-0.65	-0.05
13	BoyJ	90min	0.154609	43.4285	-0.782341	0.01	0.0480971	-15.125	-2.06	-2.35	0.45
14	BoyJ	90min	-0.290421	-79.4441	0.632326	0.09	0.0498204	-41.75	-3.75	-0.55	-0.05
15	BoyJ	90min	0.207005	72.8857	-6.83209	-0.07	0.149445	5.375	-3.4	-0.8	0.25
16	BoyJ	90min	0.427451	95.1491	7.6168	-0.03	0.0297467	-16.375	-1.7	-3.45	-0.2
17	BoyJ	90min	-0.34889	-43.839	0	0.03	-0.0808944	1.475	1	-0.35	0.25
18	BoyJ	90min	-0.146607	-38.8925	0	0.04	0.0278991	-10.875	-2.65	-0.2	-0.25
19	BoyJ	90min	0.18642	46.1431	1.49822	0.02	0.064539	-37.975	-4.17	-1	0.25
1	BoyJ	120min	0.0673331	6.85917	4.3901	0.01	-0.00341921	-16.625	-0.65	0.05	0
2	BoyJ	120min	0.173512	16.2768	11.8619	0.02	-0.0693524	-19	-2.6	-0.7	-0.15
3	BoyJ	120min	0.385873	121.614	-7.14266	0.01	-0.00147097	4.875	7.3	0.85	0.15
4	BoyJ	120min	-0.0589834	-87.0015	27.9408	0.01	0.00757587	-27.25	-1.65	-1.25	-0.4
5	BoyJ	120min	0.311309	74.8837	3.35443	0.03	-0.0120453	16.5	0	-0.45	0.05
6	BoyJ	120min	0.0397791	89.7393	-31.0352	0.07	0.088718	-25.25	-0.05	-1.85	0.05
7	BoyJ	120min	-0.016882	4.79417	-3.65717	-0.06	-0.0299916	20.875	0	-0.25	-0.4
8	BoyJ	120min	0.315965	113.242	-11.2098	0.05	0.0678297	-0.75	0	-2.5	-0.15
9	BoyJ	120min	0.00506411	-68.0223	27.2287	-0.01	-0.0818041	-28.75	-5.86	-0.25	0.1
10	BoyJ	120min	0.143918	50.0228	-4.49482	0.06	0.0420278	-23.1	-2.1	-1.85	-0.1
11	BoyJ	120min	0.0665676	-33.09	19.9881	0	0.0718913	-14.525	-1.3	3.55	0.15
12	BoyJ	120min	0.0520561	7.33157	2.59788	0.03	-0.0298658	-32	-2.6	-0.75	-0.15
13	BoyJ	120min	0.0707626	14.5836	1.71928	0	0.00794663	-8.75	-0.21	-0.7	0.3
14	BoyJ	120min	-0.300996	-90.5468	3.87747	0.06	0.0577841	-21.125	-4.05	-0.95	0.05
15	BoyJ	120min	0.278835	121.081	-18.1917	-0.06	0.0687206	2.125	-4.1	-1.1	-0.05
16	BoyJ	120min	0.112808	12.4789	6.96762	0.02	0.123532	-16.125	-1.95	-3.3	-0.25
17	BoyJ	120min	-0.302102	-59.3829	0	0	-0.0720426	4.25	-1.85	-1.1	0.1
18	BoyJ	120min	0.0853822	94.6624	0	0.04	0.020063	-11.375	-2.9	0.6	-0.05
19	BoyJ	120min	0.181626	38.5663	3.96754	0.03	0.0371294	-35.625	-5.14	-0.95	0.05
1	BoyJ	150min	0.193955	28.5907	9.17936	0.04	0.00286166	-7.325	-0.9	-0.35	0.1
2	BoyJ	150min	0.201142	3.72812	19.6929	0.01	-0.0616922	-6.125	-1.2	-1.45	0.05
3	BoyJ	150min	0.39149	100.215	1.84636	-0.02	0.0956594	19.75	7.6	-0.6	0.15
4	BoyJ	150min	0.179052	-67.312	45.2499	0.05	-0.045834	-34.125	-1.55	-1.3	-0.35
5	BoyJ	150min	0.556599	49.4702	39.1277	0.04	-0.0286664	21.7	-0.05	-2.15	0.2
6	BoyJ	150min	-0.0199699	49.4845	-21.5212	0.08	0.0620637	-30.35	-0.05	-1.55	0
7	BoyJ	150min	0.000948481	-16.083	6.41172	-0.03	-0.0825055	27.5	-0.1	-0.15	-0.25
8	BoyJ	150min	0.202559	10.8318	17.054	0.03	0.0428509	2.375	0.5	-3.45	0
9	BoyJ	150min	0.120379	-89.8947	47.9416	0.04	-0.0779944	-34.95	-4.85	-0.55	-0.05
10	BoyJ	150min	0.140437	81.6793	-17.2849	0.12	0.0068844	-25.6	-1.63	-2.25	0
11	BoyJ	150min	0.0139275	-35.9296	15.5659	-0.01	0.044465	-12.75	-2.08	3.8	0.15
12	BoyJ	150min	-0.0820934	68.0224	-35.3307	0.01	-0.0415939	-15	-1.6	-2.2	0.1
13	BoyJ	150min	0.231543	-20.1268	32.2526	0	-0.0197466	-0.75	1.09	-1.95	0.15
14	BoyJ	150min	-0.182127	-97.8327	19.2395	0.05	-0.00607778	-18.125	-4.72	-0.8	-0.05
15	BoyJ	150min	0.16494	71.2646	-10.6202	-0.03	-0.0115906	4.625	-4.4	-1.95	0
16	BoyJ	150min	0.0427214	0.046797	4.47505	0.02	-0.0194951	-14.25	-2.3	-3.85	-0.05
17	BoyJ	150min	-0.165955	-56.2575	0	0.03	-0.110889	0.75	-1.65	-1.35	-0.05
18	BoyJ	150min	0.0807261	16.5829	0	0.03	-0.00363458	-12.25	-3.2	-0.05	-0.05
19	BoyJ	150min	0.145576	13.5279	10.0024	0.03	0.0745016	-25.65	-5.57	-1	0.25
1	BoyJ	180min	0.0609221	-53.4982	27.4037	0.01	-0.0912639	1.875	-0.35	-0.75	0
2	BoyJ	180min	0.15839	-12.5955	21.6027	0	-0.0779784	5.625	0.1	-0.15	0
3	BoyJ	180min	0.294028	89.8555	-4.33899	0	0.0536032	33	7.8	-1.75	0.1
4	BoyJ	180min	0.0318531	-138.38	57.6591	0.08	0.144582	-39.375	-1.45	-1.8	-0.25
5	BoyJ	180min	0.256776	62.3981	2.51876	0.03	-0.039495	14	0	-2.95	0.1
6	BoyJ	180min	0.00973262	7.33737	-1.85596	0.05	0.0709229	-13	-0.15	-2.5	0.1
7	BoyJ	180min	-0.161242	-30.5193	-4.98173	0	-0.0212317	33	-1.4	-1.45	-1.5
8	BoyJ	180min	0.0786407	63.5861	-16.6837	0.02	0.0780331	3.5	0.9	-4.7	0.05
9	BoyJ	180min	0.0698144	-113.49	51.8835	0.01	-0.134694	-37.45	-4.75	-1.4	0.15
10	BoyJ	180min	0.0608479	63.771	-18.6277	0.05	0.036597	-20.475	-1.6	-4.4	0
11	BoyJ	180min	-0.010282	-49.7335	18.437	0	0.00544914	0.25	-2.98	3.15	0.15
12	BoyJ	180min	0.0206944	54.6888	-19.2866	0.16	0.0358729	-5.5	-1.5	-4.4	0.1
13	BoyJ	180min	0.407707	210.129	-39.5851	-0.03	-0.0236755	-1.95	2.09	-2.9	0.15
14	BoyJ	180min	-0.0333417	-24.362	6.05429	0.02	0.0456696	-14.325	-3.45	-2.25	0.15
15	BoyJ	180min	0.118771	108.209	-29.9756	0	0.00870874	-3.375	-4.9	-3.15	0.05
16	BoyJ	180min	0.772694	164.112	16.864	0.02	0.102017	-9.125	-1.2	-4.4	-0.2
17	BoyJ	180min	0.00582913	7.95754	0	0.02	-0.126415	-2.925	-1.76	-2.6	0.15
18	BoyJ	180min	0.104248	91.3461	0	0.01	-0.00908149	-4.125	-4.1	-0.35	-0.15
19	BoyJ	180min	0.00631265	-5.91904	2.98695	0.01	0.0707374	-28.475	-6.87	-1.2	0.35
1	Placebo	0min	0	0	0	0	0	0	0	0	0
2	Placebo	0min	0	0	0	0	0	0	0	0	0
3	Placebo	0min	0	0	0	0	0	0	0	0	0
4	Placebo	0min	0	0	0	0	0	0	0	0	0
5	Placebo	0min	0	0	0	0	0	0	0	0	0
6	Placebo	0min	0	0	0	0	0	0	0	0	0
7	Placebo	0min	0	0	0	0	0	0	0	0	0
8	Placebo	0min	0	0	0	0	0	0	0	0	0
9	Placebo	0min	0	0	0	0	0	0	0	0	0
10	Placebo	0min	0	0	0	0	0	0	0	0	0
11	Placebo	0min	0	0	0	0	0	0	0	0	0
12	Placebo	0min	0	0	0	0	0	0	0	0	0
13	Placebo	0min	0	0	0	0	0	0	0	0	0
14	Placebo	0min	0	0	0	0	0	0	0	0	0
15	Placebo	0min	0	0	0	0	0	0	0	0	0
16	Placebo	0min	0	0	0	0	0	0	0	0	0
17	Placebo	0min	0	0	0	0	0	0	0	0	0
18	Placebo	0min	0	0	0	0	0	0	0	0	0
19	Placebo	0min	0	0	0	0	0	0	0	0	0
1	Placebo	30min	0.0876908	8.37805	5.93522	0.04	0.0137743	-2.375	0.5	-1.2	0.05
2	Placebo	30min	0.0329015	18.4117	-3.76532	0.02	-0.0048226	-46.875	-0.05	-0.85	0.05
3	Placebo	30min	0.196448	50.0471	1.02079	0	0.0146289	-24.2	-7.93	-0.15	0.15
4	Placebo	30min	0.16206	83.5053	-15.7271	0.03	0.0396958	-15.125	-0.97	-0.8	0.05
5	Placebo	30min	0.0539845	107.927	-36.6789	0.04	0.00106653	-6.375	0	-1.2	0.55
6	Placebo	30min	0.182863	15.746	13.0538	0.03	0.0233466	-3	0	-0.25	-0.05
7	Placebo	30min	0.0917283	38.0028	-5.26667	0.03	0.0685187	-43.125	-0.15	0	-0.2
8	Placebo	30min	-0.0479348	5.31685	-7.12842	0	0.088856	-2.25	-1.3	-0.9	0
9	Placebo	30min	0.117112	50.7572	-7.60242	0.01	0.0895896	0	0.3	-0.05	-0.35
10	Placebo	30min	0.16323	42.48	0.496745	0.01	0.032002	-29.375	-1.7	-0.25	-0.05
11	Placebo	30min	0.192992	25.877	10.1431	0.01	-0.0171999	-69.25	-1.3	-0.4	0.05
12	Placebo	30min	0.147896	48.7531	-3.57802	0.04	-0.0154923	-39.775	0.47	0.3	-0.15
13	Placebo	30min	0.0866764	113.815	-17.7408	0.07	0.0228398	-39.75	-6.1	-1.75	-0.3
14	Placebo	30min	0.0355007	37.6079	0	0.01	0.0656711	-49.125	0	-0.8	0.2
15	Placebo	30min	0.0184325	-15.7253	8.11027	0.02	0.024153	-25.925	-3	-0.25	0
16	Placebo	30min	0.336963	63.3615	10.5746	-0.01	0.0204398	-25.475	0	0.15	-0.25
17	Placebo	30min	0.0948747	80.5003	-21.6144	0.08	-0.190266	-16.625	-3.5	0.8	0.35
18	Placebo	30min	0.380073	22.6881	0	0.02	0.0448343	-0.95	-0.32	-0.5	0
19	Placebo	30min	0.124426	7.42493	10.1731	0.02	-0.00982146	-49.375	0	-0.45	0
1	Placebo	60min	-0.00878165	-8.11248	2.26018	0.03	0.0478702	16.25	0.2	-1.75	-0.2
2	Placebo	60min	0.158083	165.333	-48.2595	0	-0.0108286	-25.05	-0.07	-0.85	0
3	Placebo	60min	0.413144	165.525	-21.5079	0.02	0.13403	-22.7	-7.78	-1.1	0.1
4	Placebo	60min	0.158791	87.9231	-17.8048	0.07	0.128683	-20.05	-2.5	-0.1	-0.2
5	Placebo	60min	0.0689684	76.6171	-22.8152	0.04	0.0890922	-6.125	-5.05	-2.2	0.45
6	Placebo	60min	0.474536	172.444	-17.7661	0.05	0.0706816	-5.625	0	-0.2	-0.1
7	Placebo	60min	0.167812	21.856	9.07277	0.03	0.0731402	-53.1	0	-0.05	-0.25
8	Placebo	60min	-0.0134059	34.0221	-14.7624	0.01	0.0602091	7	-1.73	-1.45	0
9	Placebo	60min	-0.0641457	50.8006	-26.6841	0.02	0.0683566	6.875	-1	0.4	-0.2
10	Placebo	60min	0.11998	59.7184	-10.8177	0.02	0.108352	-30.375	-1.3	-1.4	-0.05
11	Placebo	60min	0.203827	127.064	-28.4291	0.03	0.0786521	-52	-1.9	0.45	0
12	Placebo	60min	0.237986	117.012	-20.8915	0.1	0.0808106	-37.275	0.42	-0.65	-0.2
13	Placebo	60min	0.123296	102.379	-17.7408	0.07	0.0312264	-47.625	-4.3	-3	-0.25
14	Placebo	60min	0.12787	136.352	0	0.02	0.0548401	-53.25	0	-1.45	0.05
15	Placebo	60min	0.165359	128.914	-33.2015	0.04	-0.00311232	-24.25	-1.7	-0.7	-0.3
16	Placebo	60min	0.349798	72.9907	8.14553	-0.01	0.053828	-24.25	0	-0.35	-0.2
17	Placebo	60min	0.148353	77.0518	-14.6361	0.07	-0.0712178	-20.5	-3.3	0.15	0.15
18	Placebo	60min	0.378105	110.593	0	-0.02	0.0780038	-2.775	-0.22	-0.7	-0.1
19	Placebo	60min	0.116069	16.4067	5.76906	0.02	0.00202509	-38.625	-1.9	-1.15	-0.1
1	Placebo	90min	-0.150583	-24.5224	-6.21413	0.01	0.019666	23.125	-1	-2.7	0.1
2	Placebo	90min	0.213669	93.0614	-14.0494	-0.03	-0.00808623	-19.05	0.05	-0.95	0.05
3	Placebo	90min	0.527057	135.175	2.38475	0.04	0.0601507	-24.325	-6.58	-1.1	0.15
4	Placebo	90min	0.0043808	48.2368	-18.4703	0.1	0.0791604	-22.825	-1.2	-0.7	-0.05
5	Placebo	90min	0.0849279	92.7804	-27.48	0	0.0608831	-6	-5.1	-1.7	0.7
6	Placebo	90min	0.185567	63.7481	-5.50082	0.02	0.0877067	-2.75	0	-0.45	-0.15
7	Placebo	90min	0.171016	38.8617	2.73568	0	0.0518919	-58.275	0	-0.1	0
8	Placebo	90min	-0.0958442	13.9836	-15.5689	0.01	0.0721351	7.95	-1.55	-1.9	0.1
9	Placebo	90min	0.115964	70.1233	-15.3236	0.02	0.0192246	6.875	-0.2	0.35	-0.3
10	Placebo	90min	0.026955	18.7322	-4.51652	0.01	0.0262926	-24.875	-1.7	-1.35	0.05
11	Placebo	90min	0.00501528	59.2064	-22.7087	0.03	0.051236	-18.375	-2.5	0.3	0.2
12	Placebo	90min	0.0782814	95.8743	-29.3933	0.04	0.0360212	-16.15	0.6	-0.3	-0.15
13	Placebo	90min	0.0882148	40.6726	-6.68402	0.04	0.0622776	-50.625	-2.5	-2.25	-0.25
14	Placebo	90min	0.0487595	37.1602	0	0.03	0.0471487	-46.375	0.1	-0.6	-0.1
15	Placebo	90min	0.129625	87.0475	-20.5288	0.04	0.0122278	-24.175	-2.15	-1	-0.1
16	Placebo	90min	0.231849	79.9652	-6.99747	-0.02	0.0496284	-18.25	0	-1.05	0
17	Placebo	90min	0.19241	74.8104	-9.12255	0.08	-0.126574	-25.875	-4.4	-0.1	0.25
18	Placebo	90min	0.415877	82.3143	0	0.02	0.0669377	-4.5	-1.07	-0.65	0
19	Placebo	90min	0.100517	-11.8226	15.2123	0.02	-0.02955	-35.75	-2.5	-1.35	-0.2
1	Placebo	120min	-0.14292	-37.162	-0.447612	0.02	0.0449761	26.625	1.2	-2.2	0
2	Placebo	120min	0.0910909	8.89589	6.08961	-0.03	-0.0342499	-19.5	0.1	-0.9	0.15
3	Placebo	120min	0.412773	113.171	-0.999769	0.01	-0.000444171	-22.625	-5.88	0.6	0.05
4	Placebo	120min	0.102075	92.9296	-25.7351	0.08	0.0755557	-12.625	-1.1	-0.95	-0.1
5	Placebo	120min	0.00434925	9.92383	-3.43726	0.02	0.00733272	-18	-5	-2	0.6
6	Placebo	120min	0.0772735	-9.77402	11.9635	0.01	0.0735757	-5.75	0	0.05	-0.35
7	Placebo	120min	0.0788	-11.3916	12.7589	0.01	0.0857498	-44.9	-0.05	-2.55	0.05
8	Placebo	120min	-0.0436201	-12.6406	0.373	0	0.00838301	11.4	-2.55	-2.15	0
9	Placebo	120min	0.0439548	55.4919	-17.1552	0	0.0846956	-3.25	-0.9	0.35	-0.2
10	Placebo	120min	0.0818914	48.7144	-10.5052	0.02	-0.0140494	-14.25	-1.4	-3.05	0.15
11	Placebo	120min	0.105311	21.2637	2.73144	0.02	-0.0342742	-4.75	-2.7	-0.2	0.15
12	Placebo	120min	0.0216417	69.5366	-25.0141	0.02	-0.0269218	-16.05	0.32	-0.75	-0.1
13	Placebo	120min	0.00478794	84.1478	-17.7408	0.03	-0.03347	-47.5	-1.8	-2.6	0
14	Placebo	120min	0.0577312	5.35571	0	0.06	0.0351063	-44.625	0.1	-1.35	0.05
15	Placebo	120min	0.0436048	-30.9072	16.7162	0.02	-0.0231848	-24.375	-2.02	-1.6	0.05
16	Placebo	120min	0.122717	-9.10657	16.4813	-0.01	-0.0082947	-13.575	0	-0.6	-0.05
17	Placebo	120min	0.330967	79.2939	3.69126	0.16	-0.106399	-20.625	-4.6	-0.3	0.2
18	Placebo	120min	0.822878	236.875	0	0.01	0.0623367	-2.425	-1.42	-1.2	0.2
19	Placebo	120min	0.0944472	12.897	4.87233	0.02	0.00113414	-17.875	-3	-1.75	0.05
1	Placebo	150min	-0.181974	-42.1612	-2.59333	0.01	-0.0143864	29.5	1.1	-2.25	0.2
2	Placebo	150min	0.159916	-3.92446	18.3601	-0.04	-0.0361668	-17.75	0.05	-0.45	0.15
3	Placebo	150min	0.412143	62.8532	18.6816	0.03	-0.0176868	-22.95	-7.53	-1.45	0.15
4	Placebo	150min	0.124761	52.5568	-7.50418	0.08	0.0256693	-13.375	-1.15	-1.05	-0.05
5	Placebo	150min	0.15768	-12.0548	21.3158	0.01	-0.00730951	-25	-4.9	-3	0.8
6	Placebo	150min	-0.00820108	-40.9636	15.214	-0.01	0.0470632	0.5	0	0.85	-0.15
7	Placebo	150min	-0.0699213	-31.6123	5.05231	0.02	0.0429048	-13.3	-0.12	-1.4	0.05
8	Placebo	150min	0.0369573	-31.2856	16.1655	0.03	-0.017451	10.525	-2.55	-2.95	0.05
9	Placebo	150min	-0.147793	37.3642	-30.2088	0	0.0366477	-9.625	0.3	0.05	-0.3
10	Placebo	150min	0.0110539	-7.67298	4.17399	0.01	0.0312468	-6.125	-0.4	-1.5	0
11	Placebo	150min	0.0272464	-3.80892	4.36061	0	-0.0108546	-1	-3.3	-0.35	0.35
12	Placebo	150min	-0.0632621	28.1622	-17.7065	0	-0.0518954	-13.65	0.4	-1.45	-0.1
13	Placebo	150min	0.0245869	42.562	-14.1179	0.03	-0.0482484	-41.25	-0.7	-2.25	0.15
14	Placebo	150min	0.0169757	30.8774	0	-0.05	0.0584337	-41.375	0.1	-0.85	0.05
15	Placebo	150min	-0.0312217	-17.8136	3.70726	-0.01	-0.0243439	-23.1	-1.5	-1.7	-0.05
16	Placebo	150min	0.151787	-17.7038	22.9129	0.01	-0.0508705	-7.475	0	-1.55	0.1
17	Placebo	150min	-0.21352	25.0916	-32.3054	0.07	-0.128813	-7.25	-5.3	-0.3	0.25
18	Placebo	150min	0.34144	56.5267	0	-0.03	0.0780688	-7.025	-1.32	-0.3	0.25
19	Placebo	150min	0.0480762	19.2958	-2.51622	0.01	0.0170476	-13.375	-4.2	-1.15	-0.2
1	Placebo	180min	-0.111125	-90.266	23.7379	0.01	-0.0183818	40.5	-0.3	-2.45	0.2
2	Placebo	180min	0.0889935	-10.2485	13.3825	-0.02	-0.133905	-17.55	-5.9	-1.65	0.3
3	Placebo	180min	0.411248	151.24	-16.1009	0.01	-0.0178592	-22.4	-4.21	-1.7	0.2
4	Placebo	180min	0.130379	64.4999	-11.6005	0.08	0.114417	-5.75	-0.45	-1.8	0.05
5	Placebo	180min	0.0249599	64.789	-22.8019	0	0.0211658	-12.5	-6.4	-4.6	0.75
6	Placebo	180min	0.0857209	-9.19394	12.6244	-0.01	0.0386648	0.75	0	0.35	-0.1
7	Placebo	180min	-0.0721596	-19.0672	-0.106576	0.02	0.0539227	4.2	-0.05	-1.8	0.05
8	Placebo	180min	-0.0194472	-21.7703	6.49854	0	0.0545972	11.325	-2.35	-3.9	0
9	Placebo	180min	0.000381425	50.4049	-19.7418	0	0.0458985	-4.125	-0.9	-0.65	-0.3
10	Placebo	180min	0.0283333	-7.37161	5.87315	-0.01	0.0237559	-4.5	-2.8	-2.15	0.25
11	Placebo	180min	-0.0139597	18.3951	-8.68764	-0.01	-0.00159122	5.75	-4.7	-0.45	0.25
12	Placebo	180min	-0.0686566	20.1928	-15.1462	0.02	-0.0276367	2.15	0.42	-2.6	-0.1
13	Placebo	180min	0.0208751	50.7984	-17.7408	0.03	-0.0294933	-34.75	0.3	-2.45	0.1
14	Placebo	180min	-0.0535187	1.95947	0	0.05	0.0621064	-32.5	-1.5	-1.85	-0.15
15	Placebo	180min	-0.0732524	-15.9848	-1.43125	-0.01	-0.00954214	-18.75	-1.25	-2.9	0.05
16	Placebo	180min	0.120049	-6.43422	15.1518	0	-0.0272868	-19.3	0	-2.3	0
17	Placebo	180min	0.285307	106.791	-11.9027	0.07	-0.18563	-9.25	-5.9	-0.8	0.1
18	Placebo	180min	0.32667	11.5081	0	0	0.0640366	-1.075	-1.8	-1.9	0.15
19	Placebo	180min	0.163227	53.941	-4.00157	0.03	0.0379985	-13	-4.6	-1.5	-0.15
